# Supplementary material for: Stochasticity of replication forks’ speeds plays a key role in the dynamics of DNA replication
Source: PLoS Comput Biol. 2019 Dec 23;15(12):e1007519. doi: 10.1371/journal.pcbi.1007519 (PMC6975548; doi:10.1371/journal.pcbi.1007519)
Supplement: S1 File — Length of DNA tracks (kb) from HU-treated yeast wt sample collected after 60 min of HU treatment. (TXT) [file pcbi.1007519.s001.txt]

Length of DNA tracks (kb) from HU-treated wt sample collected after 60 min of HU treatment

5.44
5.44
4.08
22.78
7.48
7.82
4.08
3.40
3.06
4.42
5.10
6.46
6.46
7.82
5.78
3.74
3.06
3.74
7.82
10.54
9.86
7.48
3.06
4.42
3.74
4.08
3.40
4.08
11.22
7.14
5.78
23.12
12.92
5.78
5.78
15.30
4.76
6.46
6.46
8.50
4.08
16.66
7.82
15.30
5.44
3.06
15.64
9.86
9.52
2.38
9.52
23.46
9.52
6.12
12.92
21.76
3.40
8.16
9.52
10.54
3.74
14.28
12.24
6.80
23.46
7.48
6.46
3.74
5.10
5.44
5.78
7.48
2.72
5.78
6.46
11.90
11.56
4.08
5.44
4.08
4.76
1.70
4.08
8.84
9.18
7.82
4.76
18.36
5.10
8.84
5.78
5.44
7.14
4.08
15.64
4.42
13.26
3.74
4.76
9.86
10.54
4.42
6.46
9.52
9.52
2.72
6.12
3.74
5.10
12.58
14.96
4.76
14.96
5.10
12.58
4.76
14.28
10.20
6.46
10.54
29.58
7.82
31.96
6.80
3.40
5.10
3.06
13.60
3.40
4.76
3.74
7.14
10.88
17.00
2.38
5.78
5.78
8.50
11.90
4.42
5.44
13.26
8.84
6.46
7.14
7.82
10.54
8.16
7.14
4.76
2.04
5.78
3.74
5.44
3.40
10.54
10.20
11.90
5.78
2.72
6.46
3.40
4.76
2.04
15.64
8.50
9.52
28.56
9.86
6.80
9.18
5.78
8.50
8.50
4.42
18.36
2.72
6.46
4.08
28.22
13.26
10.20
9.86
14.96
4.42
2.38
9.86
9.18
3.74
5.78
4.76
11.56
11.56
7.48
8.84
7.14
10.20
6.80
15.64
8.84
7.48
8.50
7.48
5.44
5.10
11.90
4.76
5.10
7.14
5.44
2.38
7.14
2.72
9.86
3.74
12.24
7.48
3.74
2.04
1.70
1.70
3.06
2.72
7.14
7.82
5.10
7.14
7.14
5.78
17.34
8.16
3.06
10.88
7.48
6.12
5.44
15.30
8.84
11.90
11.56
10.54
15.30
11.56
9.18
4.42
8.84
2.38
4.08
15.64
13.26
9.18
10.54
23.12
22.10
3.40
6.12
11.56
7.48
6.46
7.14
17.68
8.16
19.04
8.50
9.52
11.56
13.94
3.74
4.08
29.24
30.26
8.50
11.56
11.22
8.16
12.58
7.48
10.54
2.04
17.68
4.42
5.10
5.78
3.74
14.62
16.66
7.48
11.56
8.50
4.76
5.44
12.24
4.76
2.38
14.96
0.00
5.44
7.82
11.90
6.12
3.74
7.14
17.68
14.62
17.68
4.08
5.44
4.08
12.92
9.86
10.88
9.86
8.84
5.10
5.44
4.08
10.20
6.46
8.50
6.80
4.42
8.16
4.76
10.20
9.18
3.06
1.70
17.00
17.34
3.06
8.50
5.78
6.46
9.18
7.48
4.08
